# Supplementary material for: Optimizing and forecasting the development of China’s sports industry structure
Source: PLoS One. 2025 Oct 31;20(10):e0328418. doi: 10.1371/journal.pone.0328418 (PMC12578256; doi:10.1371/journal.pone.0328418)
Supplement: S1 File — (ZIP) [file pone.0328418.s001.zip]

Archive with 3 entries (2 files):
- code/
- code/GM(1,1).m
- code/gra_analysis.m
