# Supplementary material for: Optimizing and forecasting the development of China’s sports industry structure
Source: PLoS One. 2025 Oct 31;20(10):e0328418. doi: 10.1371/journal.pone.0328418 (PMC12578256; doi:10.1371/journal.pone.0328418)
Supplement: S1 File — (ZIP) [file pone.0328418.s001.zip › code/GM(1,1).m]

%% GM(1,1) 灰色预测模型（带误差计算）
clc; clear; close all;

%% 1. 输入原始数据（列向量）
data = [5494.4, 6474.8, 7811.4, 10078, 11248.1, 10735, 12245, 13092, 14915]';  % 可自行修改
n = length(data);

%% 2. 累加生成序列 (AGO)
X1 = cumsum(data);

%% 3. 构造背景值序列 Z1
Z1 = zeros(n-1,1);
for k = 2:n
    Z1(k-1) = 0.5*(X1(k) + X1(k-1));
end

%% 4. 构建参数矩阵 B 和向量 Y
B = [-Z1 ones(n-1,1)];
Y = data(2:end);

%% 5. 求解 GM(1,1) 参数 a 和 b
u = (B'*B)\(B'*Y);
a = u(1);
b = u(2);

%% 6. 拟合序列 X1_hat
X1_hat = zeros(n,1);
X1_hat(1) = data(1);
for k = 2:n
    X1_hat(k) = (data(1)-b/a)*exp(-a*(k-1)) + b/a;
end

%% 7. 还原预测值 X0_hat (IAGO)
X0_hat = zeros(n,1);
X0_hat(1) = data(1);
for k = 2:n
    X0_hat(k) = X1_hat(k) - X1_hat(k-1);
end

%% 8. 计算每个数据点误差
abs_error = X0_hat - data;           % 绝对误差
rel_error = abs_error ./ data;       % 相对误差
percent_error = rel_error * 100;     % 百分比误差
MRE = mean(abs(rel_error)) * 100;    % 平均相对误差

%% 9. 输出每个数据点误差（小数点后6位）
fprintf('序号\t原始值\t拟合值\t绝对误差\t相对误差(%%)\n');
for k = 1:n
    fprintf('%d\t%.6f\t%.6f\t%.6f\t%.6f\n', k, data(k), X0_hat(k), abs_error(k), percent_error(k));
end
fprintf('平均相对误差(MRE) = %.6f%%\n', MRE);

%% 10. 预测未来 m 个数据
m = 3; % 预测未来5个点
X1_future = zeros(m,1);
X0_future = zeros(m,1);
for k = 1:m
    X1_future(k) = (data(1)-b/a)*exp(-a*(n+k-1)) + b/a;
    if k == 1
        X0_future(k) = X1_future(k) - X1_hat(end);
    else
        X0_future(k) = X1_future(k) - X1_future(k-1);
    end
end

%% 11. 绘图对比
figure;
hold on;
plot(1:n, data, 'bo-', 'LineWidth', 2, 'DisplayName','Original value');
plot(1:n, X0_hat, 'r*-', 'LineWidth', 2, 'DisplayName','Fitted values');
plot(n+1:n+m, X0_future, 'gs--', 'LineWidth', 2, 'DisplayName','Predicted value');
xlabel('Year');
ylabel('Added value of sports industry');
legend('Location','best');
title('GM(1,1) Model');
grid on;

%% 12. 输出预测数据（小数点后6位）
fprintf('\n未来 %d 个预测数据：\n', m);
for k = 1:m
    fprintf('第 %d 个预测值 = %.6f\n', k, X0_future(k));
end
