# Supplementary material for: Optimizing and forecasting the development of China’s sports industry structure
Source: PLoS One. 2025 Oct 31;20(10):e0328418. doi: 10.1371/journal.pone.0328418 (PMC12578256; doi:10.1371/journal.pone.0328418)
Supplement: S1 File — (ZIP) [file pone.0328418.s001.zip › code/gra_analysis.m]

%% 灰色关联分析（GRA）
clc; clear; close all;

%% 读取 Excel 数据
filename = '新建 XLSX 工作表.xlsx';
data = readmatrix(filename, 'Range', 'B2:M10');  % 去掉表头，只保留数值部分

%% 提取参考序列 X0 和比较序列 X1–X11
X0 = data(:, 1);        % 参考序列
X = data(:, 2:end);     % 比较序列（X1–X11）

%% 数据标准化（初值化）
X0_norm = X0 ./ X0(1);
X_norm = X ./ X(1, :);

%% 计算差序列
delta = abs(X_norm - X0_norm);

%% 计算关联系数
rho = 0.5;  % 分辨系数
min_delta = min(min(delta));
max_delta = max(max(delta));
grey_coeff = (min_delta + rho * max_delta) ./ (delta + rho * max_delta);

%% 计算关联度
grey_rel_degree = mean(grey_coeff, 1);

%% 显示结果
disp('各指标与参考序列的灰色关联度：');
for i = 1:length(grey_rel_degree)
    fprintf('X%d: %.4f\n', i, grey_rel_degree(i));
end

%% 排序
[sorted_degree, idx] = sort(grey_rel_degree, 'descend');
disp('关联度排序：');
for i = 1:length(sorted_degree)
    fprintf('X%d: %.4f\n', idx(i), sorted_degree(i));
end

%% 可视化
bar(grey_rel_degree);
set(gca, 'XTickLabel', arrayfun(@(x) sprintf('X%d', x), 1:11, 'UniformOutput', false));
ylabel('灰色关联度');
title('各指标与参考序列的灰色关联度');
